# Supplementary material for: Multiple Lytic Origins of Replication Are Required for Optimal Gammaherpesvirus Fitness In Vitro and In Vivo
Source: PLoS Pathog. 2016 Mar 23;12(3):e1005510. doi: 10.1371/journal.ppat.1005510 (PMC4805163; doi:10.1371/journal.ppat.1005510)
Supplement: S1 Table — List of all proteins which were identified by nanoHPLC-ESI-MS/MS. (XLSX) [file ppat.1005510.s002.xlsx]

## Sheet: Tabelle1
Supplementary Table 1: List of all proteins which were identified by nanoHPLC-ESI-MS/MS
protein name	NCBI accession number	number of identified peptides
		in TCMK-1	in NIH 3T3
116kDa U5 small nuclear ribonucleoprotein component isoform a	gi|6755594	44	11
2310014H01Rik protein	gi|19343758	5	5
2'-5' oligoadenylate synthetase 3	gi|21325991	3
26S proteasome non-ATPase regulatory subunit 7	gi|6754724	2
28S ribosomal protein S22, mitochondrial	gi|13384904	7	3
28S ribosomal protein S31, mitochondrial precursor	gi|10181116	3	6
28S ribosomal protein S5, mitochondrial	gi|17157985	2
40S ribosomal protein S6	gi|6677809	1	2
5-azacytidine-induced protein 1	gi|25089760	4
60S acidic ribosomal protein P0	gi|6671569	59	5
60S ribosomal protein L29	gi|6677781	1
60S ribosomal protein L3	gi|132956	3	2
60S ribosomal protein L4	gi|30794450	7
60S ribosomal protein L5	gi|23956082	13
60S ribosomal protein L7a	gi|7305443	2
6-phosphofructokinase, liver type	gi|125127	28	4
A+U-rich RNA-binding protein	gi|508268	3	3
acin1 protein	gi|62739392	12
aconitate hydratase, mitochondrial precursor	gi|18079339	11
actin-related protein 2/3 complex subunit 1B	gi|12229677	1
activating signal cointegrator 1 complex subunit 2	gi|20270208	3
adenylyltransferase and sulfurtransferase MOCS3	gi|237820699	4	3
aldehyde dehydrogenase family 16 member A1	gi|26080429	2
alpha-cardiac actin	gi|387090	20
alpha-tubulin isotype M-alpha-2	gi|202210	21	43
anaphase-promoting complex subunit 4	gi|23956182	3
ankycorbin	gi|13507620	22
annexin A2	gi|6996913	21	13
AP-2 complex subunit mu	gi|6753074	10	8
Ap3b1 protein	gi|15929245	2
Arglu1 protein	gi|28422269		1
Ash2L	gi|4009338		2
Aspartyl-tRNA synthetase	gi|21264011	9
ASR2B	gi|13517493	1
ATP-citrate synthase isoform 2	gi|29293809	4
ATP synthase subunit alpha, mitochondrail precursor	gi|6680748	21	20
Atp5b protein	gi|23272966	12	4
ATP-binding cassette sub-family F member 2 isoform 1	gi|23956078	8	5
ATP-dependent RNA helicase A	gi|71153505	5
ATP-dependent RNA helicase DDX1	gi|19527256	22	29
ATP-dependent RNA helicase DDX17 isoform 1	gi|40068493	31	21
ATP-dependent RNA helicase DDX3X	gi|6753620	6	5
ATP-dependent RNA helicase DDX5	gi|2500527	5	7
ATP-dependent RNA helicase DDX50	gi|16716475	11	12
ATP-dependent RNA helicase DDX58	gi|81170422	3
AU014645 protein	gi|33585617	15	19
bcl-2-associated transcription factor 1 isoform 2	gi|24496776	4
beta-actin, partial	gi|49868	5
beta-actin-like protein 2	gi|30425250	15	4
beta-tropomyosin	gi|50190	12	6
BiP	gi|2598562	10
BM28 homolog	gi|2183319	4
brain acid soluble protein 1	gi|45598372	2
C1 transcription factor	gi|4098678	3
C21ORF66 isoform A	gi|17061786	4
calcium/calmodulin-dependent protein kinase type II subunit delta isoform 3	gi|18158420		3
calcium homeostasis endoplasmic reticulum protein	gi|81871252	7
calnexin precursor	gi|6671664	6	3
calponin-3	gi|21312564	16	9
capping protein alpha 1 subunit	gi|595917	5	6
casein kinase II subunit alpha	gi|6753540	4	1
cell growth-regulating nucleolar protein	gi|188219567	10	13
CGI-74-like SR-rich protein	gi|12659086	3
chaperonin containing TCP-1 beta subunit	gi|468546	11
cleavage stimulation factor subunit 3 isoform 1	gi|21704042		3
coatomer subunit beta'	gi|29789080	6
coatomer subunit gamma-2	gi|8567340	3
core histone macro-H2A.1 isoform 1	gi|41152517	4
Csde1 protein	gi|19354137	6	3
Cwc22 protein	gi|13278349	3
Cttn protein	gi|15030315		12
cyclin B	gi|50615	2
cyclin-dependent kinase 9	gi|18699998	4
cyclin-T1	gi|6753316	14	7
D19Ertd652e protein	gi|78070814	1
damage-specific DNA binding protein 1	gi|5353754	5
Ddx27 protein	gi|15030137	3	5
deoxynucleotidyltransferase terminal-interacting protein 1	gi|19526976	2
Dhx30 protein	gi|16740643	5
dimethyladenosine transferase 1, mitochondrial	gi|22122569	2	2
DNA helicase II	gi|2465310	1
DNA repair protein	gi|409953	3	7
DNA replication licensing factor MCM5	gi|1705525	21	29
DNA replication licensing factor MCM7	gi|10242373	24	16
DNA topoisomerase 2-alpha	gi|153945749	8
DNA topoisomerase I	gi|220618	8	3
Dnajc10 protein	gi|12805465	3
Dtx3L protein	gi|54648532	2
dual specificity tyrosine-phosphorylation-regulated kinase 1A	gi|24418935	3
dynamin-like 120kDa protein, mitochondrial isoform 2 precursor	gi|19526960	1
Dystrophin	gi|1169358	2
elongation factor 1-delta	gi|13124192	10	8
elongation factor Tu	gi|556301	12
emerin	gi|6679641	4	3
EndoA' cytokeratin 5'	gi|309215	4
endoplasmin	gi|6755863	4
endothelial monocyte-activating polypeptide 2	gi|17379579	3
epidermal keratin subunit I	gi|387397	24	16
F-actin-capping protein subunit alpha-2	gi|6671672	4	4
farnesyl pyrophosphate synthase	gi|19882207	2
fascin	gi|497775	1
fibrillarin	gi|296548	1	2
flywch1 protein	gi|19343756		1
fragile X mental retardation protein 1 homolog	gi|544329	16	5
fragile-X-related protein 1 isoform f	gi|4835745	4
Fxr2h	gi|5360752	21
G1 to S phase transition 1	gi|21618777	8	4
gamma actin-like protein	gi|6425087	21
gamma-1 adducin	gi|6693693	1
gamma-actin	gi|809561	25	6
glucosidase I	gi|4100636	2	4
glyceraldehyde-3-phosphate dehydrogenase	gi|6679937	48	20
glycerol-3-phosphate acyltransferase	gi|2498786		4
glycogen (starch) synthase	gi|1154875	2	1
gorasp2 protein	gi|13938625	1
GPI-anchored protein	gi|902342	2	3
Grwd1 protein	gi|14198122		2
GTP binding protein	gi|53169	26	2
guanine nucleotide regulatory protein	gi|3461882	5
guanine nucleotide-binding protein subunit alpha-12	gi|6754006	1
H/ACA ribonucleoprotein complex subunit 4	gi|54035901	15	14
Hadha protein	gi|20073317	1
heat shock protein 70 cognate	gi|309319	7
heat shock protein 75kDa, mitochondrial precursor	gi|13385998	2	2
hepatoma up-regulated protein	gi|21321254	5
heterochromatin protein 1, binding protein 3	gi|18043549	28	17
heterogeneous nuclear ribonucleoprotein A/B isoform 2	gi|6754222	8	11
heterogeneous nuclear ribonucleoprotein A0	gi|226443091	8	6
heterogeneous nuclear ribonucleoprotein A2/B1	gi|3329498	48	39
heterogeneous nuclear ribonucleoprotein A3 isoform a	gi|31559916	31	34
heterogeneous nuclear ribonucleoproteins C1/C2 isoform 1	gi|8393544		11
heterogeneous nuclear ribonucleoprotein D-like	gi|81917948		10
heterogeneous nuclear ribonucleoprotein F	gi|19527048	5
heterogeneous nuclear ribonucleoprotein G	gi|3914804	2
heterogeneous nuclear ribonucleoprotein H	gi|10946928	27	14
heterogeneous nuclear ribonucleoprotein H2	gi|9845253	19	9
heterogeneous nuclear ribonucleoprotein K	gi|13384620	10
heterogeneous nuclear ribonucleoprotein L	gi|20072624	2
heterogeneous nuclear ribonucleoprotein M isoform a	gi|21313308	60	29
heterogeneous nuclear ribonucleoprotein U (=SAF-A)	gi|3329496		2
heterogeneous nuclear ribonucleoprotein U-like protein 1 isoform 1	gi|21450323	2
heterogeneous nuclear ribonucleoprotein U-like protein 2	gi|124487099	14
Hexim1	gi|18381040	1
histone H1.1	gi|21426823	5
histone H1.2	gi|9845257	12	5
histone H1.4	gi|13430890	11	4
histone H1t	gi|458393	6	3
Hnrpul1 protein	gi|20379977	2
Hook2 protein	gi|12805501	2
Hsp90ab1 protein	gi|28277018	1
HSP90-alpha	gi|6754254	31	24
HSP90-beta	gi|40556608	61	50
hypothetical protein LOC99650 isoform 1	gi|20270196	1	1
IMP dehydrogenase	gi|309413	2
importin subunit beta-1	gi|2829480	4
importin9 isoform 2	gi|15186758	1
inhibitory G protein of adenylate cyclase, alpha chain	gi|309255	2	2
inositol 1,4,5-trisphosphate receptor type 2 isoform 2	gi|60592758	5	1
interferon-induced protein with tetratricopeptide repeats 1	gi|22122795	4	3
interleukin enhancer binding factor 3	gi|3834675	3	4
Iqgap1 protein	gi|27370648	2
keratin 15	gi|741022	10	9
keratin 2 epidermis	gi|398168	6	3
keratin, type I cytoskeletal 13	gi|6754480	5	7
keratin, type II cytoskeletal 1b	gi|51092293	4	4
keratin, type II cytoskeletal 2 oral	gi|85701680	7	3
keratin, type II cytoskeletal 6A	gi|54607171	6	6
keratin, type II cytoskeletal 71	gi|9910294	8	4
keratin, type II cytoskeletal 73	gi|47059013	12	2
keratin, type II cytoskeletal 79	gi|22164776	8	6
KH domain-containing, RNA-binding,signal-transduction-associated protein 1	gi|110626031	4
kinesin family member 23	gi|28703948	2
kinesin heavy chain isoform 5C	gi|9297100		1
Ku autoantigen	gi|5733688	5	7
lamina-associated polypeptide 2, isoforms alpha/zeta	gi|46576894	4	2
Lamina-associated polypeptide 2, isoforms beta/delta/epsilon/gamma (=thymopoetin)	gi|46576893	6	4
leucine-rich repeat and guanylate kinase domain-containing protein	gi|254588006	2	3
lfc	gi|902023	1
LIM domain and actin-binding protein 1	gi|20137949		8
lipocortin I	gi|198845	1	2
liprin-beta-1 isoform 2	gi|49274606	7
LLRep3 protein	gi|200812	2
malate dehydrogenase	gi|387422	2
matrin-3	gi|25141233	24	11
mCBP	gi|495128	10	9
mCG1049076	gi|148697986		1
mCG117968	gi|148682805		20
mCG119114, isoform CRA_a	gi|148666221	41	30
mCG121637	gi|148678339	31	20
mCG13235	gi|148684097	5	6
mCG140911, isoform CRA_a	gi|148706277	9	9
mCG18710, isoform CRA_e	gi|148710312	14
mediator of RNA polymerase II transcription subunit 16	gi|62511160	1
Mepce protein	gi|22268004		2
microtubule associated protein 44	gi|10862869	2
mitochondrial import inner membrane translocase subunit TIM50 precursor	gi|22094989	7	4
mitochondrial ribosomal protein S35	gi|18044790	2	4
mitoferrin-2	gi|21553115	1	1
mitotic checkpoint protein BUB3	gi|7387559	3
mKIAA0007 protein	gi|37359726	3	3
mKIAA0035 protein	gi|37359744		1
mKIAA1031 protein	gi|20810398	1
mKIAA1321 protein	gi|28972720	13	14
mKIAA1458 protein	gi|37360394		2
mKIAA2014 protein	gi|37360610	7
mKIAA3005 protein	gi|28972888	14
MmMre11b	gi|1401337	2	5
MMP-37-like protein, mitochondrial precursor	gi|76559944	7
Mrps9 protein	gi|30704889	7	5
M-TAXREB107	gi|695638	60	36
Mtmr10 protein	gi|32967638		1
Myh11 protein	gi|20070691	15
Myh9 protein	gi|13543854	5
myosin	gi|1945080	18
myosin-14	gi|29336026	13
myosin-I beta	gi|1924961	2
N-acetyltransferase 10	gi|23346561	12	6
Ncaph2 protein	gi|13278102	2
nck-associated protein 1	gi|28395023	8
Nedd4	gi|1374782	2
neural specific sr protein NSSR 1	gi|4001720	3	3
nexilin	gi|31127124		2
NfiC1B	gi|1524165	4
Ngdn protein	gi|23272205	2	6
nonsense mRNA reducing factor 1 NORF1	gi|12836885	11
NOP56 ribonucleoprotein homolog	gi|18204699	6	1
nuclear factor i	gi|1524157	3
nuclear VCP-like	gi|21619335	1
nucleolar protein 10	gi|56606027		9
nucleolar RNA helicase II/Gu	gi|7385089	6	17
nucleolin	gi|13529464	69	66
nucleophosmin	gi|6679108	30	31
nucleoporin 88	gi|56237882		5
nucleoporin 93	gi|18606331	7	4
Ogdh protein	gi|29145087	2
orotidine-5'-monophosphate decarboxylase	gi|387502	2
oxysterol binding protein-like 9	gi|18204558	1
p160 myb-binding protein	gi|2645205	1	4
Pan3 protein	gi|52139017	1
phosphofructokinase, muscle	gi|13529638	7
phosphofructokinase-1 C isozyme	gi|8489537	18
phospholipase C, delta 3	gi|21595117	2
phosphoribosyl pyrophosphate synthase-associated protein 1	gi|24418537	3
Piwi/Argonaute family protein meIF2C2	gi|22830889	6	2
plakophilin-2	gi|21312960	1
plakophilin-4 isoform 1	gi|51491821		1
pleiotropic regulator 1	gi|2832298	11	9
plenty-of-prolines-101	gi|3153821	3
poly ([ADP-ribose] polymerase 9	gi|13384918	4
poly (A) binding protein testis-specific isoform	gi|2393873	4	5
poly (A) binding protein, cytoplasmic 4	gi|13096978	9	14
poly (A) binding protein, cytoplasmic 4-like	gi|168229272		2
poly (rC)-binding protein 1	gi|6754994	11	5
poly [adp-ribose] polymerase 1	gi|20806109	22	19
polyadenylate-binding protein 1	gi|129535	16	14
polyadenylate-binding protein 2	gi|9506945		2
polymerase I and transcript release factor	gi|6679567	3	8
polypyrimidine tract binding protein 1	gi|20809354	10	4
pre mRNA-processing factor 40 homolog A	gi|9055218	18
pre-mRNA-processing factor 19	gi|19527358	18	19
pre-mRNA-splicing factor SYF1	gi|13385660	3
probable ATP-dependent RNA helicase DDX17 isoform 1	gi|40068493	3
probable ATP-dependent RNA helicase DDX6	gi|6681159	6
protein 40kD	gi|226005	3	1
protein disulfide-isomerase	gi|129729	3
protein kinase CK2, subunit alpha	gi|1094400	2
protein phosphatase 1	gi|471976	11	9
protein phosphatase type 2A catalytic subunit alpha isoform	gi|3342500	1
protein RCC2	gi|33239431	3
protein TFG	gi|9790261	4
PSGAP-s	gi|13310135	4
PTPRF interacting protein, binding protein 1 (liprin beta 1)	gi|187466502	4
pumilio 1	gi|11991652	2
putative CCAAT binding factor 1; alternatively spliced transcript mCBF1	gi|790575	2
putative rRNA methyltransferase 3	gi|13384672	3	2
pyrroline-5-carboxylate synthetase short isoform	gi|4335922	8	9
pyruvate kinase M	gi|551295	7
raly protein	gi|13436047	32	33
Ran GTPase-activating protein 1	gi|1172923		14
regulation of nuclear pre-mRNA domain-containing protein 1B	gi|34328077	2
replication factor C subunit 2	gi|11177922	6
replication factor C subunit 4	gi|21703948	6	4
replication factor C subunit 5	gi|110625924	21
retinoblastoma binding protein 4	gi|1016275		4
retinoblastoma-binding protein 7	gi|123223058	7
ribosomal protein L7	gi|53912		2
ribosomal protein S29, mitochondrial	gi|24212384		7
ribosomal protein S6 kinase alpha-4	gi|9910454	1	3
ribosomal protein, large, P0	gi|13277927		22
ribosomal RNA processing protein 1 homolog B isoform 1	gi|254911009	5	17
ribosome receptor isoform mRRp61	gi|13094677		6
RIKEN cDNA 2610101N10 gene	gi|45946398	3
RIKEN cDNA 2610301G19 gene	gi|37515288	7
RIKEN cDNA 4932702K14	gi|148670144	8
DEAD box RNA helicase DEAD1	gi|2500527	4
RNA polymerase II-associated protein 3	gi|13386276	3
RNA/DNA-binding protein	gi|433437	11	7
RNA-binding protein 28	gi|55976519		16
RNA-binding protein 34	gi|42794007		4
RNA-binding motif protein, X chromosome	gi|3914804	2
RNA-binding protein EWS	gi|2500583	14	15
RNA-binding protein FUS	gi|20982845	1	2
RNA-binding protein Musashi2-S	gi|15982560	1	2
ROD1 regulator of differentiation 1	gi|13879326	4	2
Rpl23a protein	gi|16741485	2
rRNA 2'-O-methyltransferase fibrillarin	gi|31982373	41	40
rRNA/tRNA 2'-O-methyltransferase fibrillarin-like protein 1	gi|51921297	10	10
ruvB-like 1	gi|9790083	13	3
ruvB-like 2	gi|6755382	9
Sbx	gi|54058	2
Sec13 protein	gi|12805321	4
SEC23B protein	gi|6425103	5
SEC23-interacting protein	gi|55583895	7
Sec24 related gene family, member C	gi|25955503	2
SEC63	gi|18476087		1
segment polarity protein dishevelled homolog DVL-2	gi|6919872	2
selenocysteine tRNA gene transcription activating factor	gi|3150042	1
serine beta-lactamase-like protein LACTB, mitochondrial precursor	gi|13507666	3
serine hydroxymethyltransferase 2 (mitochondrial)	gi|13435984	5
serine/arginine-rich splicing factor 5	gi|3929369	6	4
serine/threonine-protein kinase SRPK1	gi|31982726	8
serine/threonin-protein phosphatase PP1-alpha catalytic subunit	gi|13994195	21	19
serine-threonine kinase receptor-associated protein	gi|4063383	3	4
SH2-B PH domain containing signaling mediator 1 gamma isoform	gi|5305448	1
signal recognition particle 72	gi|118344452	10
signal transducer and activator of transcription 2	gi|6014655	4
SMAD specific E3 ubiquitin protein ligase 1	gi|20810398	1
spermatid-specific	gi|556310	3	5
sphingosine-1-phosphate lyase	gi|2906011	9	5
spindle and kinetochore-associated protein 3	gi|38348456	1
splicing factor 3b, subunit 3	gi|19527174	6
splicing factor 3b, subunit 2	gi|29144992	22	4
Srbd1 protein	gi|71681329	7
Src substrate cortactin	gi|2498955	13
Ssrp1 protein	gi|27502780	20	10
starch-binding domain-containing protein 1	gi|30424697	4
Stat1 protein	gi|13435936	14
Stat3	gi|458706	2
Stau2 protein	gi|16307507	2
STK-1	gi|1322144	2
superkiller viralicidic activity 2-like 2	gi|21312352	12
survival motor neuron protein	gi|6755580	1
SWI/SNF-related matrix-associated actin-dependent regulator of chromatin subfamily A member 5	gi|40254124	21
TAR DNA-binding protein 43 isoform 1	gi|21704096	4
testis specific methyl-CpG binding protein MBD2	gi|3800799	1
THO complex subunit 5 homolog	gi|27369587	2
thyroid hormone receptor-associated protein 3	gi|68533246	7
TI-225	gi|1167510	8	11
TIS	gi|1711240	4	4
titin isoform N2-A	gi|77812697	2
TPA_exp: keratin Kb40	gi|46485130	8	4
Tpr	gi|14329713	1
transcription factor IID	gi|2052377	1
transcription factor NfiX	gi|1524167	4
transcription initiation factor TFIID subunit 6	gi|6678215	1
transcriptional activator protein Pur-alpha	gi|6679573	3
transcriptional activator protein Pur-beta	gi|6755252	3
transducin (beta)-like 3	gi|18043536	6	9
transferrin receptor protein 1	gi|11596855		4
transformer-2 protein homolog alpha	gi|51701959	7	5
t-RNA-splicing ligase RtcB homolog	gi|21703842	12	4
tropomyosin alpha-1 chain isoform 3	gi|31560030	19	15
tropomyosin alpha-3 chain	gi|20178336	10	6
tubulin alpha chain-like 3	gi|123792028	11
tubulin alpha-1A chain	gi|6755901		38
tubulin alpha-1B chain	gi|34740335	84
tubulin alpha-1C chain	gi|6678469	82	41
tubulin alpha-8 chain	gi|8394493	5	26
tubulin beta-1 chain	gi|91855	23	11
tubulin beta-2B chain	gi|21746161	62
tubulin beta-3 chain	gi|12963615	49	25
tubulin beta-5 chain	gi|7106439	78	42
tubulin beta-6 chain	gi|27754056	53	23
tubulin, beta 1	gi|124430500	23	11
type II keratin 5	gi|16303309	8	9
type II keratin subunit protein	gi|4159806	4	3
U1RNA-associated 70kDa protein	gi|763157	3
U2af1 protein	gi|12805423	2
U5 small nuclear ribonucleoprotein 40kDa protein	gi|115298670	8	9
UBE-1a	gi|5668733	2	1
ubiquitin carboxyl-terminal hydrolase 10	gi|6678493	2
ubiquitin C-terminal hydrolase UCH37	gi|4878011	1
UDP-glucose 6-dehydrogenase	gi|6678499	3
vacuolar adenosine triphosphatase subunit D	gi|3955100	4	2
vacuolar protein sorting-associated protein 26A isoform a	gi|19526826	6	2
vacuolar protein sorting-associated protein 35	gi|13928670	8	8
widely-interspaced zinc finger motifs	gi|31544960	3
WTAP protein	gi|11322455	1
Y box-binding protein	gi|55451	1
Zc3h14 protein	gi|19353657		3
zinc finger CCCH-type antiviral protein 1 isoform 2	gi|21746169	6
zinc finger RNA binding protein	gi|3293537	9
Proteins identified in TCMK-1 cells only are highlighted in yellow.
Proteins identified in NIH 3T3 cells only are highlighted in red.
Proteins not highlighted were identified in both cell lines.
